# Supplementary material for: What Is Social Connection in the Context of Human Need: An Interdisciplinary Literature Review
Source: Int J Environ Res Public Health. 2025 Mar 1;22(3):363. doi: 10.3390/ijerph22030363 (PMC11941835; doi:10.3390/ijerph22030363)
Supplement: Supplementary file 1 [file ijerph-22-00363-s001.zip]

Archive with 1 entries (1 files):
- ijerph-3408120-supplementary.pdf
